# Supplementary material for: Wearable Fabric Electrotactile System with Stimulation–Inhibition Electrode Units
Source: Cyborg Bionic Syst. 2026 Apr 1;7:0515. doi: 10.34133/cbsystems.0515 (PMC13039521; doi:10.34133/cbsystems.0515)
Supplement: Supplementary 1 — Notes S1 to S6 Movies S1 to S4 Figs. S1 to S17 Tables S1 and S2 [file cbsystems.0515.f1.zip]

Archive with 24 entries (24 files):
- Movie S1.mp4
- Movie S2.mp4
- Movie S3.mp4
- Movie S4.mp4
- Revised supplementary information-Highlighted.docx
- Revised supplementary information.docx
- Supplementary Fig. S1.tif
- Supplementary Fig. S10.tif
- Supplementary Fig. S11.tif
- Supplementary Fig. S12.tif
- Supplementary Fig. S13.tif
- Supplementary Fig. S14.tif
- Supplementary Fig. S15.tif
- Supplementary Fig. S16.tif
- Supplementary Fig. S17.tif
- Supplementary Fig. S2.tif
- Supplementary Fig. S3.tif
- Supplementary Fig. S4.tif
- Supplementary Fig. S5.tif
- Supplementary Fig. S6.tif
- Supplementary Fig. S7.tif
- Supplementary Fig. S8.tif
- Supplementary Fig. S9.tif
- supplementary information.pdf
